# Supplementary material for: Effectiveness and Safety of Irreversible Electroporation When Used for the Ablation of Stage 3 Pancreatic Adenocarcinoma: Initial Results from the DIRECT Registry Study
Source: Cancers (Basel). 2024 Nov 21;16(23):3894. doi: 10.3390/cancers16233894 (PMC11640091; doi:10.3390/cancers16233894)
Supplement: Supplementary file 1 [file cancers-16-03894-s001.zip]

Archive with 1 entries (1 files):
- cancers-3285617-supplementary.pdf
